# Supplementary material for: The Impact of Different Antihypertensive Drugs on Cardiovascular Risk in Isolated Systolic Hypertension with Type 2 Diabetes Patients
Source: J Clin Med. 2022 Nov 1;11(21):6486. doi: 10.3390/jcm11216486 (PMC9655533; doi:10.3390/jcm11216486)
Supplement: Supplementary file 1 [file jcm-11-06486-s001.zip]

Archive with 1 entries (1 files):
- jcm-1968287-supplementary.pdf
